# Supplementary material for: A novel model of gestational diabetes: Acute high fat high sugar diet results in insulin resistance and beta cell dysfunction during pregnancy in mice
Source: PLoS One. 2022 Dec 15;17(12):e0279041. doi: 10.1371/journal.pone.0279041 (PMC9754171; doi:10.1371/journal.pone.0279041)
Supplement: S1 File — (XLSX) [file pone.0279041.s003.xlsx]

## Sheet: Fig 2
Fig 2: Insulin tolerance and beta cell numbers are normal at mating
Fig 2A: Day 0 Insulin Tolerance Test
Time	CD						HFHS
0	132	139.5	125	100	118	124	95.5	99.5	106	113.5
15	76.5	101.5	109.5	135.5	132	131	114	93	106.5	98.5
30	85.5	84.5	112.5	111	100.5	90	67	70.5	90	88
45	47	72.5	97.5	104.5	103.5	88.5	62.5	79	81	97
60	49.5	61	135	87.5	78.5	88.5	61.5	65.5	77	102
90	63	72.5	99	118	93	84	79.5	91	89	126
Fig 2B: Day 0 Inverse AUC for Insulin Tolerance Test
CD	HFHS
-6184	-6945
-7384	-7223
-10253	-9330
-9754	-7751
-9086	-8025
-8824	-9289
Fig 2E: Day 0 Beta Cell Number				Fig 2F: Percent Poliferating Beta Cells
CD	HFHS			CD	HFHS
37	36.1667			2	1.9
32.5278	53.625			1.8	2
41.6667	17.1667			1.5	1.5
33.1806	18.9861			2.6	1.6
30.625	21.0417			2.1	2.1
41.5972	15.3512			1.9	2.2
33.75	41.9073			2.2	1.8
47.5278	46.7083			2	1.7
Fig 2F: Combined Day 0, 13.5 and 17.5 Beta Cell Number Data
	CD								HFHS
0	37	32.5278	41.6667	33.1806	30.625	41.5972	33.75	47.5278	36.1667	53.625	17.1667	18.9861	21.0417	15.3512	41.9073	46.7083
13.5	71.75	68.0833	70.7	71.45	70.7391	51	77.3333	71.4545	44.1364	40.2083	41.6	35.5833	9.27273	25.6522	38.125	40.4583	59.0435	1.1605
17.5	89.875	90.9444	107.5	175.143	109.938	216.938	134.667	108.278	89.2353	72.0556	78.8667	141.471	110.444	87.5263	79.6923

## Sheet: Fig 3
Fig 3: Dams exposed to acute HFHS feeding are insulin resistant
Fig 3B: Average Glucose Infusion Rate
NP CD	P CD	NP HFHS	P HFHS
33.8409	13.2509	20.83	12.4844
29.4613	15.9642	16.835	11.4155
33.0688	13.6364	17.6056	8.07493
24.3675	20.9832	18.2927	4.59559
28.2927	25.7654	25.3688	13.7363
	27.9741		5.63063
	18.8615		6.49014
Fig 3C: Glucose infusion rate over time
Time	NP CD					P CD							NP HFHS					P HFHS
0	10.5753	21.0438	22.0459	10.6838	16.2602	7.3616	7.98212	15.1515	14.988	21.4592	14.7232	24.0055	20.8333	10.5219	19.5618	9.42685	14.8246	7.80275	7.1347	16.1499	12.2549	12.21	14.0766	12.9803
12	10.5753	21.0438	22.0459	10.6838	16.2602	7.3616	7.98212	15.1515	16.4868	26.824	14.7232	25.7202	20.8333	10.5219	19.5618	9.42685	14.8849	7.80275	7.1347	16.1499	12.2549	12.21	14.0766	12.9803
21	10.5753	25.2525	22.0459	14.9573	16.2602	7.3616	7.98212	15.1515	19.4844	32.1888	17.6678	29.1495	16.6667	10.5219	23.4742	9.42685	14.9224	7.80275	8.56164	14.5349	15.3186	19.8413	12.6689	10.3842
30	10.5753	31.5657	26.455	19.2308	16.2602	7.3616	7.98212	16.6667	22.482	39.3419	20.6125	27.4348	16.6667	16.835	23.4742	9.42685	16.2007	7.80275	9.98858	16.1499	16.8505	22.8938	8.44595	9.08619
39	16.9205	31.5657	26.455	23.5043	20.3252	7.3616	9.57854	18.1818	25.4796	41.1302	23.5571	24.0055	20.8333	21.0438	19.5618	15.083	20.1305	7.80275	14.2694	19.3798	15.3186	18.315	8.44595	10.3842
48	23.2657	31.5657	28.6596	23.5043	22.3577	7.3616	12.7714	16.6667	23.9808	42.9184	29.4464	20.5761	20.8333	21.0438	19.5618	18.8537	20.5428	7.80275	17.1233	19.3798	10.723	15.2625	7.03829	7.78816
57	31.7259	31.5657	28.6596	25.641	22.3577	11.7786	14.3678	15.1515	22.482	39.3419	29.4464	18.8615	20.8333	18.9394	19.5618	22.6244	21.4898	7.80275	14.2694	16.1499	9.19118	15.2625	5.63063	7.78816
66	35.956	31.5657	33.0688	23.5043	24.3902	11.7786	14.3678	13.6364	20.9832	32.1888	29.4464	18.8615	20.8333	16.835	17.6056	22.6244	18.4776	10.9238	12.8425	12.9199	7.65931	13.7363	5.63063	6.49014
75	35.956	31.5657	33.0688	23.5043	22.3577	13.2509	17.5607	13.6364	20.9832	33.9771	27.9741	18.8615	25	16.835	17.6056	24.5098	21.5873	10.9238	11.4155	9.68992	6.12745	13.7363	5.63063	6.49014
84	33.8409	29.4613	33.0688	21.3675	16.2602	13.2509	17.5607	13.6364	20.9832	35.7654	27.9741	18.8615	25	18.9394	19.5618	26.3952	21.4569	12.4844	11.4155	8.07493	4.59559	13.7363	5.63063	6.49014
93	33.8409	29.4613	33.0688	21.3675	16.2602	13.2509	15.9642	13.6364	20.9832	35.7654	27.9741	18.8615	20.8333	16.835	17.6056	26.3952	21.0234	10.9238	11.4155	8.07493	4.59559	13.7363	5.63063	6.49014
102	33.8409	29.4613	33.0688	21.3675	18.2927	13.2509	15.9642	13.6364	20.9832	35.7654	27.9741	18.8615	20.8333	16.835	17.6056	26.3952	19.9854	12.4844	11.4155	8.07493	4.59559	13.7363	5.63063	6.49014
111	33.8409	29.4613	33.0688	21.3675	18.2927	13.2509	15.9642	13.6364	20.9832	35.7654	27.9741	18.8615	20.8333	16.835	17.6056	26.3952	19.9854	12.4844	11.4155	8.07493	4.59559	13.7363	5.63063	6.49014
120	33.8409	29.4613	33.0688	21.3675	18.2927	13.2509	15.9642	13.6364	20.9832	35.7654	27.9741	18.8615	20.8333	16.835	17.6056	26.3952	19.9854	12.4844	11.4155	8.07493	4.59559	13.7363	5.63063	6.49014

## Sheet: Fig 4
Fig 4: Glucose Disposal Rate
NP CD	P CD	NP HFHS	P HFHS
37.7161	22.8084	29.5603	17.4302
34.8811	24.5313	28.5385	20.1056
38.6092	25.1127	28.8293	18.0988
24.2921	27.3636	22.0759	21.5523
22.0759	41.1147	36.8505	19.8261
	34.0175		19.9557
	24.323		14.2645

## Sheet: Fig 5
Fig 5: Glucose production is supressed by HFHS diet
Fig 5A: Glucose production in the fasted and infused state
	Fasted							Infused
NP CD	19.2288	19.9589	19.3013	13.2762	14.6004			3.87518	5.4198	5.54043	2.92459	3.7832
P CD	15.5546	16.7948	15.7111	15.5377	19.7236	14.4742	11.1361	6.55747	4.56706	11.4763	6.38043	5.34936	6.04343	5.46158
NP HFHS	17.9835	19.6774	21.0003	14.6004	23.6186			8.72702	11.7035	11.2237	3.7832	8.48175
P HFHS	16.2489	17.8229	15.9172	18.2328	18.7786	16.7091	19.7275	6.9458	8.69003	14.0238	16.9567	10.0899	14.3251	7.77433
Fig 5B: Percent Suppression of glucose production from basal to clamped state
NP CD	P CD	NP HFHS	P HFHS
79.847	57.8421	51.4721	57.2536
72.8452	72.8067	40.5232	61.2423
71.2951	66.9542	46.5547	58.2345
77.9711	58.9357	44.0884	54.1246
74.0884	72.8783	54.0887	46.2694
	58.2467		59.2579
	50.956		60.5914

## Sheet: Fig 6
Fig 6: Fetal and placental glucose uptake
Fig 6A: Fetal		Fig 6B: Placenta
CD	HFHS	CD	HFHS
14.6289	28.285	15.9998	27.4402
17.9506	24.6863	18.6408	26.4395
22.1513	22.1327	18.1457	25.0679
20.5207	23.6724	20.2288	24.677
19.717	30.3362	28.2965	24.7562
20.3966	24.6678	17.7834	26.8663
20.8192	23.7825	20.395	24.9356

## Sheet: Fig 7
				Data Avilability Tables: Fig 7 - Beta Cell Function is Diminished in HFHS fed dams
				Day 0 GSIS -Fig 7A					Day 13.5 GSIS - Fig 7C									Day 17.5 GSIS - Fig 7E
				Basal (1.8mM)		Secreated (16.8mM)			Basal (1.8 mM)				Secreted (16.8 mM)					Basal (1.8 mM)				Secreted (16.8 mM)
				CD	HFHS	CD	HFHS		NP CD	P CD	NP HFHS	P HFHS	NP CD	P CD	NP HFHS	P HFHS		NP CD	P CD	NP HFHS	P HFHS	NP CD	P CD	NP HFHS	P HFHS
				0.74	2.62	3.73	13.64		0.72	1.39	3.15	0.52	4.68	6.85	5.63	0.26		1.19	0.43	0.39	0.32	1.34	1.16	1.54	2.54
				0.75	5.27	1.18	11.42		0.9	1.57	1.67	0.16	6.3	4.65	7.02	0.17		0.18	0.56	1.04	0.12	1.57	1.13	1.81	3.37
				0.48	3.83	1.24	20.74		0.75	2.79	0.77	2.74	6.61	7.15	5.03	0.23		1.04	0.32	0.64	0.67	1.08	1.81	1.56	1.88
				0.37	6.53	4.27	15.06		1.14	2.93	2.82	3.39	6.91	7.53	11.85	1.16		1.4	0.72	0.74	2.2	3.77	0.95	2.6	2.64
									0.66	3.11	0.11	2.41	5.53	7.3	7.2	3.22		1.35	0.23	0.62	2.22	5.1	3.2	4.3	2.53
									1.66	3.35	2.4	0.44	7.24	6.23	4.41	4.24		1.83	0.11	0.6	0.74	2.95	7.37	2.72	3.08
										1.22	0.37	1.71		6.87	2.62	3.41		0.82	0.29		0.58	2.36	1.72		1.15
										1.13	1.77	3.53		7.12	4.14	5.63		1.94	0.94		0.65	1.45	6.85		1.19
										0.94	1.82	1.67		7.3	6	7.02			0.35		0.53		1.42		1.14
																					0.4				0.74
																					0.14				0.27
																					2				0.21
																					0.26
																					1.29
																					0.61
				Day 0 Total Insulin - Fig 7B					Day 13.5 Total Insulin - Fig 7D									Day 17.5 Total Insulin - Fig 7F
				CD	HFHS				NP CD	P CD	NP HFHS	P HFHS						NP CD	P CD	NP HFHS	P HFHS
				89.585	85.2				90.39	97.371	93.764	89.505						97.17	100.51	106.36	97.4
				84.467	84.216				91.45	94.188	95.708	100.14						92.36	104.23	92.4	99.65
				93.92	99.312				93.03	89.057	100.71	93.975						93.95	102.59	91.53	108.69
				83.73	74.885				90.98	93.423	95.842	96.292						99.19	96.19	102.34	93.98
									89.21	90.745	93.444	97.232						95.69	93.33	93.59	98.82
									92.358	99.852	94.021	99.719						97.93	92.54	94.78	102.38
										97.798	85.156	91.895						90.01	90.63		97.4
										99.631	91.172	93.035						95.94	113.98		88.04
										97.409	97.196	100.04							102.59		110.13
																					111.72
																					86.29
																					90.01

## Sheet: Supplmental Fig 2
Supplmental Fig 2: Blood Glucose 45 min after 2-deoxyglucose
NP CD	P CD	NP HFHS	P HFHS
130	133	129	137
123	137	128	139
134	103	131	129
97	115	112	145
109	114	94	142
	102		114
	118		117
